# Supplementary material for: A Clinical and Economic Comparison of Cell-Based Versus Recombinant Influenza Vaccines in Adults 18–64 Years in the United States
Source: Vaccines (Basel). 2024 Oct 26;12(11):1217. doi: 10.3390/vaccines12111217 (PMC11598601; doi:10.3390/vaccines12111217)
Supplement: Supplementary file 1 [file vaccines-12-01217-s001.zip]

Archive with 1 entries (1 files):
- vaccines-3232885-supplementary.pdf
